# Supplementary material for: Association Between Metabolic Syndrome and Prostate Cancer: A Systematic Review
Source: Cancers (Basel). 2026 Jun 16;18(12):1955. doi: 10.3390/cancers18121955 (PMC13297370; doi:10.3390/cancers18121955)
Supplement: Supplementary file 1 [file cancers-18-01955-s001.zip]

Archive with 1 entries (1 files):
- cancers-4334745-supplementary.pdf
